# Supplementary material for: Does ICSI outcome in obstructive azoospermia differ according to the origin of retrieved spermatozoa or the cause of epididymal obstruction? A comparative study
Source: Int Urol Nephrol. 2022 Sep 5;54(12):3087–95. doi: 10.1007/s11255-022-03350-x (PMC9606059; doi:10.1007/s11255-022-03350-x)
Supplement: Supplementary file 1 — Supplementary file1 (XLSX 16 KB) [file 11255_2022_3350_MOESM1_ESM.xlsx]

## Sheet: Table S1
Table S1. Linear and logistic regression analyses of ICSI outcomes in male patients with TESA or PESA.
	u-β/OR (95% CI)	P value (u-β/OR)	a-β/OR (95% CI)	P value (a-β/OR)
FR (%)
Non-inflammatory PESA	0.112 (-2.954 to 3.178)	0.943	0.185 (-3.078 to 3.448)	0.912
Inflammatory PESA	1.936 (-1.917 to 5.789)	0.324	2.335 (-1.650 to 6.319)	0.25
2PNCR (%)
Non-inflammatory PESA	0.055 (-2.962 to 3.072)	0.971	0.207 (-2.998 to 3.412)	0.899
Inflammatory PESA	1.796 (-1.992 to 5.584)	0.352	2.206 (-1.705 to 6.117)	0.269
HQER (%)
Non-inflammatory PESA	7.192 (2.607 to 11.777)	0.002	6.631 (1.712 to 11.550)	0.008
Inflammatory PESA	7.551 (1.793 to 13.310)	0.01	6.345 (0.340 to 12.350)	0.038
IR (%)
Non-inflammatory PESA	1.741 (-7.064 to 10.546)	0.698	1.846 (-7.616 to 11.307)	0.702
Inflammatory PESA	-4.958 (-15.985 to 6.068)	0.377	-4.141 (-15.620 to 7.339)	0.479
NESTCR (%)
Non-inflammatory PESA	1.259 (0.903 to 1.754)	0.174	1.038 (0.721 to 1.494)	0.842
Inflammatory PESA	1.137 (0.750 to 1.725)	0.546	0.981 (0.629 to 1.53)	0.932
NESRCR-frozen embryos (%)
Non-inflammatory PESA	0.571 (0.200 to 1.634)	0.296	0.367 (0.116 to 1.166)	0.089
Inflammatory PESA	1.000 (0.302 to 3.316)	1	0.597 (0.158 to 2.259)	0.447
NESRCR-female factors (%)
Non-inflammatory PESA	2.331 (1.324 to 4.105)	0.003	2.538 (1.317 to 4.890)	0.005
Inflammatory PESA	2.347 (1.121 to 4.914)	0.024	3.431 (1.455 to 8.090)	0.005
NESRCR-no high-quality embryos (%)
Non-inflammatory PESA	0.374 (0.178 to 0.788)	0.01	0.372 (0.149 to 0.927)	0.034
Inflammatory PESA	0.564 (0.227 to 1.400)	0.217	0.403 (0.129 to 1.257)	0.117
NESRCR-other factors (%)
Non-inflammatory PESA	0.755 (0.324 to 1.762)	0.516	0.971 (0.371 to 2.538)	0.952
Inflammatory PESA	0.125 (0.016 to 1.008)	0.051	0.134 (0.016 to 1.121)	0.064
Biochemical pregnancy rate (%)
Non-inflammatory PESA	0.877 (0.392 to 1.962)	0.749	0.860 (0.353 to 2.098)	0.74
Inflammatory PESA	1.674 (0.696 to 4.026)	0.25	1.554 (0.589 to 4.101)	0.373
CPR (%)
Non-inflammatory PESA	1.217 (0.805 to 1.84)	0.351	1.273 (0.804 to 2.015)	0.303
Inflammatory PESA	0.870 (0.522 to 1.451)	0.593	0.905 (0.522 to 1.569)	0.721
ectopic pregnancy rate (%)
Non-inflammatory PESA	20535695.775 (0 to 0)	0.996	25053142.736 (0 to 0)	0.995
Inflammatory PESA	16827861.816 (0 to 0)	0.996	22862246.39 (0 to 0)	0.995
SPR (%)
Non-inflammatory PESA	0.913 (0.538 to 1.551)	0.736	1.011 (0.565 to 1.809)	0.971
Inflammatory PESA	0.844 (0.425 to 1.673)	0.626	0.862 (0.418 to 1.779)	0.689
TPR (%)
Non-inflammatory PESA	1.009 (0.593 to 1.716)	0.973	0.892 (0.497 to 1.601)	0.701
Inflammatory PESA	1.098 (0.553 to 2.182)	0.789	1.054 (0.509 to 2.182)	0.887
LBDR (%)
Non-inflammatory PESA	1.298 (0.865 to 1.947)	0.207	1.326 (0.848 to 2.074)	0.215
Inflammatory PESA	1.031 (0.622 to 1.709)	0.906	1.064 (0.621 to 1.826)	0.82
MR (%)
Non-inflammatory PESA	0.415 (0.167 to 1.028)	0.057	0.461 (0.172 to 1.239)	0.125
Inflammatory PESA	0.125 (0.016 to 0.991)	0.049	0.118 (0.014 to 0.971)	0.047
Term LBDR (%)
Non-inflammatory PESA	0.762 (0.369 to 1.573)	0.463	0.865 (0.390 to 1.920)	0.722
Inflammatory PESA	0.905 (0.356 to 2.303)	0.835	0.967 (0.355 to 2.635)	0.948
Preterm LBDR (%)
Non-inflammatory PESA	1.597 (0.747 to 3.413)	0.227	1.411 (0.612 to 3.249)	0.419
Inflammatory PESA	1.344 (0.514 to 3.513)	0.546	1.239 (0.441 to 3.483)	0.685
Singleton LBDR (%)
Non-inflammatory PESA	0.891 (0.502 to 1.581)	0.692	0.985 (0.522 to 1.859)	0.963
Inflammatory PESA	1.574 (0.722 to 3.432)	0.254	1.634 (0.715 to 3.735)	0.244
Twin LBDR (%)
Non-inflammatory PESA	1.123 (0.632 to 1.994)	0.692	1.015 (0.538 to 1.917)	0.963
Inflammatory PESA	0.635 (0.291 to 1.385)	0.254	0.612 (0.268 to 1.399)	0.244
Gestational age
Non-inflammatory PESA	1.689 (-2.727 to 6.106)	0.452	2.428 (-2.391 to 7.248)	0.322
Inflammatory PESA	2.999 (-2.633 to 8.631)	0.295	3.300 (-2.651 to 9.251)	0.276
Birth weight of singleton newborns
Non-inflammatory PESA	-0.059 (-0.261 to 0.142)	0.562	-0.013 (-0.227 to 0.200)	0.903
Inflammatory PESA	0.046 (-0.215 to 0.308)	0.726	0.134 (-0.143 to 0.412)	0.339
Birth weight of twin newborns
Non-inflammatory PESA	0.139 (-0.040 to 0.319)	0.128	0.301 (0.103 to 0.499)	0.003
Inflammatory PESA	0.407 (0.171 to 0.642)	0.001	0.487 (0.246 to 0.727)	< 0.001
Congenital anomaly birth
Congenital heart defects rate (%)
Non-inflammatory PESA	0.753 (0.165 to 3.428)	0.713	0.085 (0.003 to 2.291)	0.142
Inflammatory PESA	0 (0 to 0)	0.997	0 (0 to 0)	0.991
Other abnormalities rate (%)
Non-inflammatory PESA	1.140 (0.205 to 6.327)	0.881	0.487 (0.018 to 13.457)	0.671
Inflammatory PESA	0 (0 to 0)	0.997	0 (0 to 0)	0.996
Note: Linear regression was used for continuous variables, and logistic regression was uesd for categorical variables. P values in bold are statistically significant ( < 0.05). ICSI = intracytoplasmic sperm injection; TESA = testicular sperm aspiration; PESA = percutaneous epididymal sperm aspiration; u-β/OR = unadjusted beta coefficient/odds ratio; a-β/OR = beta coefficient/odds ratio after adju…
